# Supplementary material for: Controlling the impact of the managed honeybee on wild bees in protected areas
Source: Sci Rep. 2018 Jun 18;8:9308. doi: 10.1038/s41598-018-27591-y (PMC6006304; doi:10.1038/s41598-018-27591-y)
Supplement: Supplementary file 2 — Supplementary Table S6 [file 41598_2018_27591_MOESM2_ESM.xlsx]

## Sheet: SI_Threshold_Data_Henry_Rodet
Controlling the impact of the managed honeybee on wild bees in protected areas
Mickaël Henry* & Guy Rodet
INRA, UR406 Abeilles et Environnement, Avignon, F-84000, France.
* To whom correspondence should be addressed: mickael.henry@inra.fr
Supplementary Table S6: Raw data in support of the distance threshold analysis presented in Fig. 2 and Supplementary Fig. 2.
The competition effect size (percentage decrease in foraging intensity and foraging success close to apiaries) was recomputed by varying the distance threshold between closer and farther sampling sites. Descriptive statistics and sample sizes are provided for each competition metric and distance threshold, and for sites located closer to vs. farther away from the nearest apiary.
The AIC weight ω gives the probability that competition is better accounted for by a two-step threshold effect model (closer-vs.-farther binary distance variable) rather than a progressive effect model (continuous distance variable). AIC values were computed for the distances matching the effect size peaks evidenced on Fig. 2 and on Supplementary Fig. 2 (bold lines).
Bee_group	Competition_metric	Response_timescale	Distance_threshold_(m)	Sample_size_(closer_sites)	Mean_(closer_sites)	Standard_dev_(closer_sites)	Sample_size_(farther_sites)	Mean_(farther_sites)	Standard_dev_(farther_sites)	Effect_size_(percent_change)	AIC_Progressive_distance_effect_model	AIC_Threshold_distance_effect_model	AIC_weight_for_Threshold_distance_effect_model
Wild_bees	Foraging_occurrence	Inter_annual_scale	100	42	8.66667	15.5605	138	14.9783	28.8215	-42.1384
Wild_bees	Foraging_occurrence	Inter_annual_scale	150	60	8.3	14.01	120	16.1083	30.5405	-48.4739
Wild_bees	Foraging_occurrence	Inter_annual_scale	200	66	8.62121	13.8183	114	16.3333	31.2165	-47.2171
Wild_bees	Foraging_occurrence	Inter_annual_scale	250	68	8.55882	13.6616	112	16.5089	31.4562	-48.1564
Wild_bees	Foraging_occurrence	Inter_annual_scale	300	69	8.43478	13.5998	111	16.6577	31.5593	-49.3639
Wild_bees	Foraging_occurrence	Inter_annual_scale	350	71	8.40845	13.4053	109	16.8257	31.8253	-50.0261
Wild_bees	Foraging_occurrence	Inter_annual_scale	400	85	8.70588	13.6223	95	17.8	33.5355	-51.0905
Wild_bees	Foraging_occurrence	Inter_annual_scale	450	90	8.35556	13.3621	90	18.6556	34.2411	-55.2114
Wild_bees	Foraging_occurrence	Inter_annual_scale	500	93	8.08602	13.226	87	19.2989	34.6525	-58.101
Wild_bees	Foraging_occurrence	Inter_annual_scale	550	94	8.56383	13.9466	86	18.907	34.6613	-54.7055
Wild_bees	Foraging_occurrence	Inter_annual_scale	600	95	8.47368	13.9	85	19.1294	34.8052	-55.7034
Wild_bees	Foraging_occurrence	Inter_annual_scale	650	98	8.71429	13.793	82	19.2317	35.42	-54.6879
Wild_bees	Foraging_occurrence	Inter_annual_scale	700	99	9.11111	14.2792	81	18.8765	35.4934	-51.7332
Wild_bees	Foraging_occurrence	Inter_annual_scale	750	103	8.86408	14.0615	77	19.7143	36.2117	-55.0373
Wild_bees	Foraging_occurrence	Inter_annual_scale	800	108	8.67593	13.79	72	20.75	37.2217	-58.1883
Wild_bees	Foraging_occurrence	Inter_annual_scale	900	109	8.7156	13.7323	71	20.8592	37.4751	-58.2169	1036.27	1029.08	0.973
Wild_bees	Foraging_occurrence	Inter_annual_scale	950	115	8.5913	13.4711	65	22.2	38.8576	-61.3004
Wild_bees	Foraging_occurrence	Inter_annual_scale	1000	118	10.178	18.5641	62	19.8387	36.4171	-48.6964
Wild_bees	Foraging_occurrence	Inter_annual_scale	1050	119	10.1849	18.4854	61	19.9836	36.7013	-49.0339
Wild_bees	Foraging_occurrence	Inter_annual_scale	1100	132	10.25	18.2168	48	22.4583	40.2899	-54.3599
Wild_bees	Foraging_occurrence	Inter_annual_scale	1200	141	11.5887	24.438	39	20.4359	32.0409	-43.2927
Wild_bees	Foraging_occurrence	Inter_annual_scale	1250	150	12.2067	24.4052	30	20	34.6151	-38.9667
Wild_bees	Foraging_occurrence	Inter_annual_scale	1300	157	12.4076	24.5696	23	21	36.5314	-40.916
Wild_bees	Nectar_foraging_success	annual_scale	100	15	14.0333	18.8068	67	22.522	25.4376	-37.6904
Wild_bees	Nectar_foraging_success	annual_scale	150	17	12.7706	17.9875	65	23.1134	25.5939	-44.7481
Wild_bees	Nectar_foraging_success	annual_scale	350	21	11.6952	16.3893	61	24.1618	26.0581	-51.5962
Wild_bees	Nectar_foraging_success	annual_scale	400	24	12.8792	16.7018	58	24.3167	26.4592	-47.0358
Wild_bees	Nectar_foraging_success	annual_scale	550	29	13.9621	15.4476	53	24.8032	27.6158	-43.7087
Wild_bees	Nectar_foraging_success	annual_scale	600	32	12.7469	15.1811	50	26.2314	27.7927	-51.4061
Wild_bees	Nectar_foraging_success	annual_scale	650	33	12.3606	15.1058	49	26.7668	27.819	-53.8211	740.93	739.532	0.668
Wild_bees	Nectar_foraging_success	annual_scale	700	34	12.8794	15.1797	48	26.6994	28.1094	-51.7614
Wild_bees	Nectar_foraging_success	annual_scale	750	35	14.9971	19.5093	47	25.4164	26.9552	-40.9943
Wild_bees	Nectar_foraging_success	annual_scale	800	38	19.6816	26.743	44	22.0812	22.5997	-10.8671
Wild_bees	Nectar_foraging_success	annual_scale	900	39	19.7154	26.3896	43	22.1063	22.8666	-10.8156
Wild_bees	Nectar_foraging_success	annual_scale	1000	43	19.1721	25.1938	39	22.9505	23.8366	-16.4635
Wild_bees	Nectar_foraging_success	annual_scale	1050	44	19.1682	24.8992	38	23.0545	24.1476	-16.8571
Wild_bees	Nectar_foraging_success	annual_scale	1100	49	18.5796	24.2424	33	24.5173	24.7721	-24.2185
Wild_bees	Nectar_foraging_success	annual_scale	1200	52	18.5077	23.7282	30	25.2357	25.5735	-26.6607
Wild_bees	Nectar_foraging_success	annual_scale	1250	59	18.6424	23.619	23	26.9379	26.1526	-30.795
Wild_bees	Nectar_foraging_success	annual_scale	1300	64	18.6597	23.2728	18	29.1806	27.5086	-36.0543
Wild_bees	Body_size	annual_scale	100	37	11.0811	2.97563	183	12.7705	3.2853	-13.229
Wild_bees	Body_size	annual_scale	150	53	11.3396	2.88193	167	12.8503	3.33587	-11.756
Wild_bees	Body_size	annual_scale	350	57	11.4737	2.82909	163	12.8405	3.37369	-10.6445
Wild_bees	Body_size	annual_scale	400	71	11.5634	2.67652	149	12.9262	3.46818	-10.5429
Wild_bees	Body_size	annual_scale	550	82	11.5	2.85125	138	13.0725	3.40167	-12.0288
Wild_bees	Body_size	annual_scale	600	89	11.5281	2.79647	131	13.1374	3.44799	-12.2499	1150.56	1147.29	0.837
Wild_bees	Body_size	annual_scale	650	90	11.5444	2.78504	130	13.1385	3.46131	-12.1324
Wild_bees	Body_size	annual_scale	700	92	11.6196	2.8044	128	13.1094	3.47824	-11.3645
Wild_bees	Body_size	annual_scale	750	93	11.6667	2.82586	127	13.0866	3.48244	-10.8504
Wild_bees	Body_size	annual_scale	800	98	11.7653	2.80574	122	13.0656	3.53901	-9.95186
Wild_bees	Body_size	annual_scale	900	101	11.9109	2.93632	119	12.9748	3.50172	-8.19974
Wild_bees	Body_size	annual_scale	1000	107	12.0467	3.13647	113	12.9027	3.39107	-6.63372
Wild_bees	Body_size	annual_scale	1050	118	12.2542	3.08064	102	12.7549	3.51358	-3.92527
Wild_bees	Body_size	annual_scale	1100	128	12.2891	3.2047	92	12.7609	3.40449	-3.6973
Wild_bees	Body_size	annual_scale	1200	152	12.375	3.02049	68	12.7353	3.8386	-2.8291
Wild_bees	Body_size	annual_scale	1250	161	12.2981	3.16592	59	13	3.58637	-5.39895
Wild_bees	Body_size	annual_scale	1300	176	12.4205	3.14859	44	12.75	3.83451	-2.58467
Honeybees	Nectar_foraging_success	annual_scale	100	36	4.25066	2.80906	108	6.01684	3.93124	-29.3538
Honeybees	Nectar_foraging_success	annual_scale	150	46	4.06843	2.85177	98	6.28259	3.92534	-35.2428
Honeybees	Nectar_foraging_success	annual_scale	200	51	3.99445	2.81517	93	6.44221	3.92932	-37.9957
Honeybees	Nectar_foraging_success	annual_scale	350	53	3.9209	2.81459	91	6.53884	3.90521	-40.0368
Honeybees	Nectar_foraging_success	annual_scale	400	59	4.2125	2.9659	85	6.52123	3.96144	-35.4033
Honeybees	Nectar_foraging_success	annual_scale	450	66	4.45476	2.9666	78	6.52343	4.0915	-31.7114
Honeybees	Nectar_foraging_success	annual_scale	550	67	4.44643	2.94483	77	6.55755	4.10715	-32.1937
Honeybees	Nectar_foraging_success	annual_scale	600	71	4.45673	2.87392	73	6.66321	4.18439	-33.1143
Honeybees	Nectar_foraging_success	annual_scale	650	73	4.35441	2.89965	71	6.83056	4.11961	-36.2511
Honeybees	Nectar_foraging_success	annual_scale	700	74	4.32306	2.89233	70	6.89908	4.10841	-37.3386
Honeybees	Nectar_foraging_success	annual_scale	750	76	4.36156	2.8706	68	6.93182	4.15902	-37.0792
Honeybees	Nectar_foraging_success	annual_scale	800	82	4.42293	2.90471	62	7.09938	4.20327	-37.6998
Honeybees	Nectar_foraging_success	annual_scale	850	85	4.32666	2.90641	59	7.37416	4.11272	-41.3267
Honeybees	Nectar_foraging_success	annual_scale	900	86	4.34171	2.89263	58	7.40439	4.14202	-41.363
Honeybees	Nectar_foraging_success	annual_scale	1000	91	4.32558	2.84235	53	7.72102	4.1621	-43.9766
Honeybees	Nectar_foraging_success	annual_scale	1050	92	4.38295	2.87975	52	7.68482	4.19427	-42.9662	785.37	778.56	0.968
Honeybees	Nectar_foraging_success	annual_scale	1200	99	4.53498	3.12214	45	7.86399	4.03368	-42.3323
Honeybees	Nectar_foraging_success	annual_scale	1250	109	4.75271	3.19223	35	8.13704	4.23587	-41.5916
Honeybees	Pollen_foraging_success	annual_scale	100	31	1.60194	1.27303	75	1.91849	2.04055	-16.5
Honeybees	Pollen_foraging_success	annual_scale	150	36	1.57064	1.22159	70	1.95719	2.09609	-19.7501
Honeybees	Pollen_foraging_success	annual_scale	200	40	1.53358	1.17216	66	2.00308	2.14786	-23.439
Honeybees	Pollen_foraging_success	annual_scale	350	41	1.60704	1.24935	65	1.96397	2.14076	-18.1739
Honeybees	Pollen_foraging_success	annual_scale	400	45	1.71975	1.39936	61	1.90423	2.12876	-9.688
Honeybees	Pollen_foraging_success	annual_scale	450	52	1.67937	1.34261	54	1.96703	2.23529	-14.6241
Honeybees	Pollen_foraging_success	annual_scale	550	53	1.659	1.33788	53	1.99282	2.24855	-16.7511
Honeybees	Pollen_foraging_success	annual_scale	600	56	1.6362	1.31479	50	2.03839	2.30169	-19.7309
Honeybees	Pollen_foraging_success	annual_scale	700	57	1.60749	1.3209	49	2.07999	2.30647	-22.7163
Honeybees	Pollen_foraging_success	annual_scale	750	59	1.59552	1.29972	47	2.11513	2.34937	-24.5666
Honeybees	Pollen_foraging_success	annual_scale	800	64	1.64185	1.39597	42	2.10639	2.37208	-22.0539
Honeybees	Pollen_foraging_success	annual_scale	850	65	1.61659	1.39991	41	2.15776	2.37778	-25.0804
Honeybees	Pollen_foraging_success	annual_scale	900	66	1.66179	1.43682	40	2.09671	2.3753	-20.7428
Honeybees	Pollen_foraging_success	annual_scale	1000	70	1.62592	1.40689	36	2.21478	2.47342	-26.5875
Honeybees	Pollen_foraging_success	annual_scale	1050	71	1.62415	1.39688	35	2.2352	2.50645	-27.3376
Honeybees	Pollen_foraging_success	annual_scale	1200	78	1.59079	1.38551	28	2.4809	2.68607	-35.8788	435.91	436.83	0.387
Honeybees	Pollen_foraging_success	annual_scale	1250	87	1.68036	1.6546	19	2.49236	2.50795	-32.5795
Honeybees	Pollen_foraging_success	annual_scale	1300	91	1.68515	1.69372	15	2.67985	2.50738	-37.1177
